# Supplementary material for: Validation of the Spanish Version of the Fear of COVID-19 Scale (FCV-19S) in Long-Term Care Settings
Source: Int J Environ Res Public Health. 2022 Dec 3;19(23):16183. doi: 10.3390/ijerph192316183 (PMC9741095; doi:10.3390/ijerph192316183)
Supplement: Supplementary file 1 [file ijerph-19-16183-s001.zip]

Archive with 1 entries (1 files):
- ijerph-2024617-SI.pdf
